# Supplementary material for: Guiding Molecularly Imprinted Polymer Design by Pharmacophore Modeling
Source: Molecules. 2021 Aug 23;26(16):5101. doi: 10.3390/molecules26165101 (PMC8402217; doi:10.3390/molecules26165101)
Supplement: Supplementary file 1 [file molecules-26-05101-s001.zip]

Archive with 1 entries (1 files):
- molecules-1334501-supplementary.pdf
